# Supplementary material for: Host genotype and environment shape rhizosphere and root microbiome composition of pecan rootstocks
Source: Front Microbiomes. 2026 May 15;5:1778537. doi: 10.3389/frmbi.2026.1778537 (PMC13219382; doi:10.3389/frmbi.2026.1778537)
Supplement: Supplementary Table 1 — PERMANOVA results evaluating the effects of environment, genotype, and their interaction on bacterial community composition associated with pecan rootstocks. Analyses were performed using Bray-Curtis dissimilarity matrices derived from 16S rRNA gene sequencing data. [file Table1.xlsx]

## Sheet: Sheet1
	Df	SumOfSqs	R2	F	Pr(>F)
Environment	1	1.12472	0.140958	4.23211	0.001
Genotype	3	1.61582	0.202508	2.02669	0.001
Environment:Genotype	3	0.986412	0.123625	1.23723	0.125
Residual	16	4.25212	0.532909	NA	NA
Total	23	7.97907	1	NA	NA
