# Supplementary material for: Host genotype and environment shape rhizosphere and root microbiome composition of pecan rootstocks
Source: Front Microbiomes. 2026 May 15;5:1778537. doi: 10.3389/frmbi.2026.1778537 (PMC13219382; doi:10.3389/frmbi.2026.1778537)
Supplement: Supplementary Table 2 — PERMANOVA results evaluating the effects of environment, genotype, and their interaction on fungal community composition associated with pecan rootstocks based on ITS sequencing data. [file Table2.xlsx]

## Sheet: Sheet1
		Soil
	Df	SumOfSqs	R2	F	Pr(>F)
Environment	1	0.754479	0.0889054	2.68727	0.011
Genotype	3	1.77075	0.208659	2.10232	0.003
Environment:Genotype	3	1.46892	0.173093	1.74398	0.013
Residual	16	4.49217	0.529343	NA	NA
Total	23	8.48631	1	NA	NA
